# Supplementary material for: T cell responses and clinical symptoms among infants with congenital cytomegalovirus infection
Source: JCI Insight. 2024 Sep 24;9(18):e171029. doi: 10.1172/jci.insight.171029 (PMC11457853; doi:10.1172/jci.insight.171029)
Supplement: Supporting data values [file jciinsight-9-171029-s239.xls]

## Sheet: Fig 1B
Fig 1B-CD4	CMV- Infant (Control)					CMV+ Infant (cCMV)																					Adults
IFN-γ	0	0.045	0.024	0.004	0.048	0.038	0.01033	0.003	0.027	0.02855	0.032	0.017	0	0.03172	0.015	0.028	0.013	0.156	0.00876	0.005	0	0.049	0.199	0.003	0.006	0.012	0.179	0.43	0.416	1.047	0.057	0.006	0.865	3.73	1.556	5.648
MIP-1β	0.011	0	0	0	0	0	0.015	0	0	0.01	0.05	0.003	0	0	0	0.019	0.012	0	0.21	0.03	0.019	0	0.04	0	0	0.32	0.03	0.108	0	0	0	0	1.29	2.79	1.04	6.89
TNF-α	0	0	0.002	0	0	0.004	0	0.005	0.005	0.026	0.019	0.00701	0	0	0	0	0	0	0	0.017	0.013	0.003	0.052	0	0	0	0.09	0.388	0.23	0.67	0.03706	0.00049	0.587	1.629	0.686	3.925
IL-2	0.00043	0.00379	0	0	0	0	0.00275	0	0	0.0005	0.00398	0.00121	0.003	0.000615	0.0005	0.00086	0	0.013	0.00081	0.00283	0	0	0.039	0.00224	0.00249	0.00049	0	0	0	0.02508	0.02903	0.00484	0.13	0.6804	0.592	0.32854

## Sheet: Fig 1D
Fig 1D-CD8	No CMV (Control)					cCMV																					Adults
IFN-γ	0	0.05	0	0.024	0	0.063	0.013	0.015	0.02	0.082	0.018	0.08	1.02	0.02386	0.038	0.017	0.025	0.118	0.014	0.022	0.067	0.025	0.17	0.033	0.044	0.44	0.983	0.79	0.89	0.702	0.036	0.154	6.45	8.979	0.99	1.88
MIP-1β	0	0.043	0	0	0.05	0.064	0.019	0.13	0.12	0.073	0	0.06	0.5	0.004	0	0.02	0	0.13	0.011	0	0.29	0	0.42	0.2	0	0.112	0.66	0.34	0.2	0	0	0	11.2	13.98	3.55	5.45
TNF-α	0.005	0	0.042	0.005	0.00371	0	0	0	0.01191	0.041	0.007	0	0.506	0.01	0	0.00022	0.018	0	0	0.005	0.002	0.004	0	0.03	0	0.25145	0.334	0.68	0.383	0.349	0.01419	0.04508	3.547	4.88467	0.22682	0.447
IL-2	0.005	0.016	0	0	0.018	0	0	0	0	0	0	0	0	0.00324	0	0.00609	0.00597	0	0.00534	0.00405	0.000227	0	0	0.00367	0.00149	0	0	0	0	0.015	0.00142	0.01336	0.061	0.016	0.029	0.01078

## Sheet: Fig 2A
Fig 2A	CD57+	CD57+	CD28-	CD28-	PD1+	PD1+
CD8 T cells	CMV- (Control)	cCMV	CMV- (Control)	cCMV	CMV- (Control)	cCMV
		11.6		49.8		10.6
		29.8		65.6		21.6
		28.3		65.5		17.6
		4.87		10.9		5.29
	0.082		7.55		1.65
	0.82		1.6		0.28
	0.27		1.32		0.31
	0.0689		4.25		0.33
		0.015		68		8.74
		0.17		30.7		1.4
		0.19		17.1		3.18
		15		51.8		3.93
		12.8		65.2		17.9
		10.8		37.3		8.45
		42.5		70		20.5
		18.8		41.5		14.6
		26.4		52.7		20.7
		12.3		28.2		3
		0.43		11.9		0.76
		7.02		63.6		10.4
		16.6		43		3.6
		9.19		74.6		6.08

## Sheet: Fig 2B
Fig 2B
CD8 memory subsets	CMV- (Control)					cCMV
Naïve	72.4	88.2	79	84.6	84.8	45.9	82.1	32.2	25.3	34.5	41.6	95.6	59.3	45.2	87.2	51.8	33.5	23.6	46.9	47	51.6	43.3	80.9
TCM	8.83	6.78	14.3	10.2	6.27	6.48	3.53	2.85	10.6	1.61	4.05	6.71	8.05	9.04	8.23	5.39	6.14	8.88	2.46	0.86	2.67	3.71	9.67
TEM	2.42	2.69	2.23	3.12	3.28	29.5	9.8	31.2	57.3	45.8	25.6	32.4	15.8	2.1	59.7	16.4	10.8	38.9	21.1	1.09	31.2	18.4	1.59
TEMRA	16.3	2.32	4.5	2	5.67	18.2	4.58	33.8	6.74	18.1	28.7	9.33	32.8	7.97	12.6	10.1	18.5	5.3	29.5	2.48	6.87	32.6	1.56

## Sheet: Fig 2C
Fig 2C
Viral Loads	Asx	eoSNHL	Sx No CNS	Sx + CNS
	30.7202
	18.1927
	1
	7.06874
	22744.7
	59007.2
		11402
			1
			48.8999
			56338.8
			1
				141126
				1130.48
				18.0475
				1
				1376.43
				450587
				758

## Sheet: Fig 2D
Fig 2D	CD57+ CD8+					CD28- CD8+					PD1+ CD8+
	Sx + CNS	Sx No CNS	eoSNHL	Asx		Sx + CNS	Sx No CNS	eoSNHL	Asx		Sx + CNS	Sx No CNS	eoSNHL	Asx
	0.015	12.3	18.8	11.6		68	28.2	41.5	49.8		8.74	3	14.6	10.6
	0.17	0.43	26.4	29.8		30.7	11.9	52.7	65.6		1.4	0.76	20.7	21.6
	0.19	7.02		28.3		17.1	63.6		65.5		3.18	10.4		17.6
	15	16.6		4.87		51.8	43		10.9		3.93	3.6		5.29
	12.8	9.19				65.2	74.6				17.9	6.08
	10.8					37.3					8.45
	42.5					70					20.5

## Sheet: Fig 2E
Fig 2E
CD8 Memory subsets by clinical sx
	Naïve							TCM							TEM							TEMRA
CMV-	84.6	84.8	79	72.4				10.2	6.27	14.3	8.83				3.12	3.28	2.23	2.42				2	5.67	4.5	16.3
Sx+CNS	59.3	45.2	33.5	23.6	95.6	87.2	51.8	2.67	3.71	2.98	4.21	0.86	9.67	2.23	31.2	18.4	43.6	50.2	1.09	1.59	25.4	6.87	32.6	19.8	22	2.48	1.56	20.6
Sx No CNS	51.6	19.4	68.1	64.6	80.9			6.71	8.23	5.39	6.14	9.04			32.4	59.7	16.4	10.8	2.1			9.33	12.6	10.1	18.5	7.97
eoSNHL	47	46.9						2.46	8.88						21.1	38.9						29.5	5.3
Asx	45.9	34.5	82.1	32.2				6.48	1.61	3.53	2.85				29.5	45.8	9.8	31.2				18.2	18.1	4.58	33.8

## Sheet: Fig 2F
Fig 2F	PD1+ CD45RO+ CD8+						PD1+ CD57+ CD8
	Sx + CNS	Sx No CNS	eoSNHL	Asx			Sx + CNS	Sx No CNS	eoSNHL	Asx
	70.4	65.7	49.1	60			0	24.4	55	24.5
	54.9	47.1	85.2	47.5			8.71	6.58	47.3	56.8
	28.4	65.9		79.8			4.85	2.22		25.3
	72.4	67.4		52.7			27.3	5.68		19.5
	78.5	43.6					8.79	7.89
	75.5						20.7
	39.6						53.6

## Sheet: Fig 3A
Fig 3A	cCMV No DD				cCMV DD				CMV- (Control)
	Naïve	TCM	TEM	TEMRA	Naïve	TCM	TEM	TEMRA	Naïve	TCM	TEM	TEMRA
	45.9	6.48	29.5	18.2
	59.3	2.67	31.2	6.87
	51.6	6.71	32.4	9.33
	45.2	3.71	18.4	32.6
	19.4	8.23	59.7	12.6
	68.1	5.39	16.4	10.1
	32.2	2.85	31.2	33.8
	46.9	8.88	38.9	5.3
	33.5	2.98	43.6	19.8
	23.6	4.21	50.2	22
	64.6	6.14	10.8	18.5
	51.8	2.23	25.4	20.6
	34.5	1.61	45.8	18.1
	47	2.46	21.1	29.5
					95.6	0.86	1.09	2.48
					82.1	3.53	9.8	4.58
					80.9	9.04	2.1	7.97
					87.2	9.67	1.59	1.56
									84.6	10.2	3.12	2
									84.8	6.27	3.28	5.67
									79	14.3	2.23	4.5
									72.4	8.83	2.42	16.3
									88.2	6.78	2.69	2.32

## Sheet: Fig 3C
Fig 3C	CD8+ T cells
	CMV- (Control)					cCMV No DD														cCMV DD
CD57+	0.082	0.82	0.22	0.27	0.0689	12.3	18.8	11.6	0.015	29.8	26.4	7.02	16.6	15	9.19	12.8	10.8	42.5	28.3	0.43	0.17	0.19	4.87
CD28-	7.55	1.6	4.05	1.32	4.25	28.2	41.5	49.8	68	65.6	52.7	63.6	43	51.8	74.6	65.2	37.3	70	65.5	11.9	30.7	17.1	10.9
PD-1+	1.65	0.28	2.11	0.31	0.33	3	14.6	10.6	8.74	21.6	20.7	10.4	3.6	3.93	6.08	17.9	8.45	20.5	17.6	0.76	1.4	3.18	5.29

[truncated: 21 more sheets: Fig 3D, Fig 3E, Fig 4A, Fig 4B, FIg 4C, Fig 5A, Fig 5B, Fig 5C, Fig 5D, Fig S1A-B, Fig S2A, Fig S2B, Fig S2C, Fig S3A, Fig S3B, Fig S4A S4C, Fig S4B, Fig S4D, Fig S5, Fig S6A-C …]
